# Supplementary material for: Left Atrial Function in Young Patients With Cryptogenic Stroke and Patent Foramen Ovale: A Left Atrial Longitudinal Strain Study
Source: Front Neurol. 2020 Nov 5;11:536612. doi: 10.3389/fneur.2020.536612 (PMC7674925; doi:10.3389/fneur.2020.536612)
Supplement: Supplementary file 1 [file Table_1.XLSX]

## Sheet: PFO
		PFO				PFO-ASA				Severe shunt
		Present	Absent	p		Present	Absent	p		Present	Absent	p
		n=21	n=30			n=12	n=39			n=12	n=39
LV parameters
	LVEF, %	61 ± 4	61 ± 5	0.938		62 ± 4	61 ± 5	0.443		61 ± 3	61 ± 5	0.823
	LV end-diastolic volume, ml/m²	54 ± 13	50 ± 18	0.196		51 ± 14	52 ± 17	0.990		52 ± 11	51 ± 17	0.711
	LV Strain, %	-19.1 ± 1.9	-19.2 ± 2.4	0.878		-19.8 ± 1.8	-19.0 ± 2.3	0.249		-18.6 ± 2.1	-19.2 ± 2.2	0.463
LAA parameters
	LAA area, cm²	4.1 ± 1.5	3.9 ± 1.9	0.470		4.3 ± 1.4	3.9 ± 1.8	0.388		3.7 ± 1.1	3.9 ± 1.8	0.979
	LAA flow velocity, cm/s	74 ± 20	71 ± 19	0.566		73 ± 14	72 ± 20	0.972		75 ± 19	71 ± 20	0.658
LA parameters
	Peak E velocity, cm/s	70 ± 14	71 ± 13	0.863		70 ± 15	71 ± 13	0.894		71 ± 15	71 ± 13	1.000
	Peak A velocity, cm/s	63 ± 14	70 ± 14	0.148		57 ± 17	61 ± 15	0.551		56 ± 16	62 ± 14	0.371
	E/A ratio	1.3 ± 0.3	1.2 ± 0.3	0.578		1.3 ± 0.4	1.2 ± 0.3	0.599		1.3 ± 0.4	1.2 ± 0.3	0.358
	Left atrial volume index, ml/m²	23 ± 9	25 ± 7	0.310		25 ± 6	24 ± 8	0.601		21 ± 8	25 ± 8	0.131
	LA total emptying volume, ml	13± 6	15 ± 4	0.025		15 ± 3	14 ± 6	0.537		13 ± 5	15 ± 6	0.240
	LA active emptying volume, ml	6 ± 2	7 ± 3	0.139		6 ± 2	6 ± 3	0.861		6 ± 3	7 ± 3	0.659
	LA passive emptying volume, ml	8 ± 5	8 ± 3	0.075		9 ± 3	8 ± 4	0.289		7 ± 4	9 ± 5	0.227
	LA total emptying fraction, %	58 ± 10	61 ± 10	0.264		61 ± 10	60 ± 10	0.550		61 ± 8	61 ± 11	0.780
	LA active emptying fraction, %	38 ± 11	41 ± 13	0.139		39 ± 9	40 ± 13	0.951		42 ± 10	40 ± 14	0.485
	LA passive emptying fraction, %	33 ± 12	34 ± 12	0.075		37 ± 13	33 ± 12	0.376		32 ± 13	34 ± 13	0.403
	LA global longitudinal strain, %	41 ± 8	37 ± 8	0.108		41 ± 7	38 ± 9	0.387		42 ± 6	37 ± 9	0.054
	LA active longitudinal strain, %	17 ± 4	17 ± 5	0.592		18 ± 4	16 ± 5	0.216		17 ± 4	17 ± 5	0.625
	La passive longitudinal strain, %	24 ± 8	20 ± 7	0.117		22 ± 7	22 ± 8	0.623		25 ± 8	20 ± 7	0.109
